# Supplementary material for: Melatonin protects against cadmium-induced oxidative stress via mitochondrial STAT3 signaling in human prostate stromal cells
Source: Commun Biol. 2023 Feb 8;6:157. doi: 10.1038/s42003-023-04533-7 (PMC9905543; doi:10.1038/s42003-023-04533-7)
Supplement: Supplementary file 3 — Supplementary Data 1 [file 42003_2023_4533_MOESM3_ESM.xlsx]

## Sheet: Figure 1a
WPMY-1 relative cell viability
CdCl2(µM)	1st group	2nd group	3rd group
0	100	100	100
10	88	80	79
20	77	75	76
30	69	60	58
40	39	45	33

## Sheet: Figure 1b
WT MEF relative cell viability
CdCl2(µM)	1st group	2nd group	3rd group	4th group
0	100	100	100	100
20	85.5	79	86.8	78.6
30	74.2	74.1	82.2	70.6
40	64.9	61.4	63.4	60.9

## Sheet: Figure 1c
WMPY-1 relative cell viability
CdCl2(µM)	Melatonin	1st group	2nd group	3rd group
0	0	100	100	100
10	0	52	67.8	75.6
0	1 mM	100	100	100
10	1 mM	90	85.6	81.9

## Sheet: Figure 1d
WT MEF-relative cell viability
CdCl2(µM)	Melatonin	1st group	2nd group	3rd group
0	0	100	100	100
30	0	37.4	59.28	56.7
0	1mM	100	98.9	100
30	1mM	60.2	84.6	77.7

## Sheet: Figure 1e
WPMY-1 Apoptosis
CdCl2(µM)	1st group	2nd group	3rd group
0	5.5	2.7	3.11
10	7.11	8.51	9.87
20	9.78	10.84	11.57
30	11.99	14.53	13.76
40	11.17	17.8	15.01

## Sheet: Figure 1f
WPMY-1 Apoptosis
CdCl2(µM)	1st group	2nd group	3rd group	4th group
0	2.09	3.07	2.76	3.04
20	8.87	5.92	6.61	7.41
30	13.1	13.43	18.62	19.61

## Sheet: Figure 1g
WMPY-1 apoptosis
CdCl2(µM)	Melatonin	NAC	1st group	2nd group	3rd group	4th group
0	0	0	2.45	2.84	3.47	4.57
10	0	0	10.75	13.36	10.58	11.12
0	1 mM	0	4.02	2.36	3.98	2.98
10	1 mM	0	8.5	7.02	8.39	7.54
0	0	1 mM	3.61	2.85	4.37	3.34
10	0	1 mM	8.65	8.43	6.71	8.89

## Sheet: Figure 1h
WT-MEF apoptosis
CdCl2(µM)	Melatonin	NAC	1st group	2nd group	3rd group	4th group
0	0	0	3.08	2.63	4.85	3.63
30	0	0	16.72	19.41	12.56	11.74
0	1 mM	0	5.12	5.93	5.73	5.02
30	1 mM	0	8.93	9.29	8.16	9.21
0	0	1 mM	4.64	4.96	4.3
30	0	1 mM	9.84	8.32	5.19

## Sheet: Figure 1i
	WPMY-1 ROS
	CdCl2(µM)	1st group	2nd group	3rd group
	0	2.08	2.82	1.75
	10	8.52	9.59	9.53
	20	10.11	13.6	9.77
	30	14.64	13.54	9.53

## Sheet: Figure 1j
WT MEF-ROS
CdCl2(µM)	1st group	2nd group	3rd group
0	0.7	0.65	1.73
20	4.85	7.75	8.08
30	23.8	10.93	17.5
40	37.02	43.01	46.98

[truncated: 46 more sheets: Figure 1k, Figure 1l, Figure 1m, Figure 1n, Figure 1o, Figure 1p, Figure 2a, Figure 2b, Figure 2c, Figure 2d, Figure 2e, Figure 2f, Figure 3a, Figure 3b, Figure 3c, Figure 3d, Figure 3e, Figure 3f, Figure 4a, Figyre 4b …]
